# Supplementary material for: Consensus molecular subtype classification of colorectal adenomas
Source: J Pathol. 2018 Aug 31;246(3):266–76. doi: 10.1002/path.5129 (PMC6221003; doi:10.1002/path.5129)
Supplement: Supplementary file 3 — Table S1. Availability of the study data Table S2. Comparison of the CMS classification of the TCGA data set in the current study to the original TCGA CMS labels Table S3. CMS classification of colorectal cancers from the study dataset Table S4. MSI samples in the study dataset: association between CMS classes in CRCs and differentiation grade, stage and MSI status Table S5. CMS classification of adenomas from the study dataset Table S6. Cancer‐associated events (CAEs): DNA copy number aberrations and the risk of progression for adenomas in the study dataset Table S7. Fisher exact test results for the association analysis in adenomas from the study dataset Table S8. CMS classification of adenomas and cancers from the validation set Table S9. CMS classification of colorectal adenomas from the study dataset performed with Single Sample Predictor Table S10. Comparison of the CMS classification of colorectal adenomas by the study approach (random forest CMS classifier) and single sample predictor [file PATH-246-266-s003.xls]

## Sheet: Table S1
Table S1. Availability of the study data
Series	Experiment	Lesion	EGA Dataset ID
1	low-coverage WGS	Adenoma	EGAD00001004092
1	RNA-seq	Adenoma	EGAD00001004055
1	RNA-seq	Cancer	EGAD00001004056
2	RNA-seq	Adenoma	EGAD00001004058
2	RNA-seq	Cancer	EGAD00001004059
Raw data is available in the European Genome-Phenome Archive (EGA).

## Sheet: Table S2
Table S2. Comparison of the CMS classification of the TCGA data set in the current study to the original TCGA CMS labels
		CMS class obtained in this study
		CMS1	CMS2	CMS3	CMS4	Non-consensus	Total
Original CMS class	CMS1	63	0	2	0	4	69
	CMS2	0	164	2	0	13	179
	CMS3	1	1	69	0	11	82
	CMS4	1	7	0	100	28	136
	Non-consensus	9	15	0	1	65	90
	Total	74	187	73	101	121	556
	Overall accuracy	0.9659

## Sheet: Table S3
Table S3. CMS classification of colorectal cancers from the study dataset
The analysis was performed on the merged dataset, including TCGA, Series 1 and Series 2, with the random forest CMS classifier. See the legend on the right.
									Legend
Series	Sample name	CMS1 posterior probability	CMS2 posterior probability	CMS3 posterior probability	CMS4 posterior probability	nearest CMS	predicted CMS		Column name	Explanation
1	NGS-001-C	0.08	0	0	0.92	CMS4	CMS4		Series	Sample series number
1	NGS-002-C	0.15	0.17	0.03	0.65	CMS4	CMS4		Sample name	Sample name
1	NGS-005-C	0.13	0.78	0.05	0.04	CMS2	CMS2		CMS1 posterior probability	posterior probability to be classified as CMS1
1	NGS-031-C	0.11	0.71	0.08	0.1	CMS2	CMS2		CMS2 posterior probability	posterior probability to be classified as CMS2
1	NGS-033-C	0.12	0.75	0.12	0.01	CMS2	CMS2		CMS3 posterior probability	posterior probability to be classified as CMS3
1	NGS-034-C	0.05	0.78	0.02	0.15	CMS2	CMS2		CMS4 posterior probability	posterior probability to be classified as CMS4
1	NGS-035-C	0.06	0.16	0.02	0.76	CMS4	CMS4		nearest CMS	CMS class with the highest posterior probability
1	NGS-036-C	0.33	0	0.02	0.65	CMS4	CMS4		predicted CMS	CMS class with the highest posterior probability that is equal to or more than 0.5
1	NGS-038-C	0.05	0.14	0.01	0.8	CMS4	CMS4
1	NGS-040-C	0.69	0.03	0.15	0.13	CMS1	CMS1
1	NGS-041-C	0.31	0.02	0.01	0.66	CMS4	CMS4
1	NGS-042-C	0.02	0	0.01	0.97	CMS4	CMS4
1	NGS-043-C	0.08	0.13	0.04	0.75	CMS4	CMS4
1	NGS-050-C	0.05	0.07	0.02	0.86	CMS4	CMS4
1	NGS-051-C	0.86	0.01	0.06	0.07	CMS1	CMS1
1	NGS-052-C	0.65	0.02	0.07	0.26	CMS1	CMS1
1	NGS-054-C	0.11	0.39	0.04	0.46	CMS4	NA
1	NGS-057-C	0.02	0.85	0.01	0.12	CMS2	CMS2
1	NGS-059-C	0.04	0.86	0.05	0.05	CMS2	CMS2
1	NGS-060-C	0.86	0	0.03	0.11	CMS1	CMS1
1	NGS-061-C	0.17	0.48	0.03	0.32	CMS2	NA
1	NGS-062-C	0.82	0	0.14	0.04	CMS1	CMS1
1	NGS-063-C	0.13	0.73	0.08	0.06	CMS2	CMS2
1	NGS-064-C	0.32	0.27	0.34	0.07	CMS3	NA
1	NGS-066-C	0.13	0.34	0.01	0.52	CMS4	CMS4
1	NGS-068-C	0.24	0.2	0.07	0.49	CMS4	NA
1	NGS-069-C	0.01	0.99	0	0	CMS2	CMS2
1	NGS-070-C	0.24	0.5	0.13	0.13	CMS2	CMS2
1	NGS-071-C	0.03	0.04	0.01	0.92	CMS4	CMS4
1	NGS-072-C	0.26	0.21	0.01	0.52	CMS4	CMS4
2	F11C	0.09	0.71	0.03	0.17	CMS2	CMS2
2	F12C	0.1	0.13	0.03	0.74	CMS4	CMS4
2	F14C	0.05	0.81	0.1	0.04	CMS2	CMS2
2	F15C	0.42	0.02	0.04	0.52	CMS4	CMS4
2	F27C	0.6	0.08	0.21	0.11	CMS1	CMS1
2	F28C	0.63	0.16	0.19	0.02	CMS1	CMS1
2	F1C	0.18	0.45	0.19	0.18	CMS2	NA
2	F30C	0.07	0.06	0.02	0.85	CMS4	CMS4
2	F33C	0.35	0.02	0.62	0.01	CMS3	CMS3
2	F34C	0.12	0.19	0.68	0.01	CMS3	CMS3
2	F35C	0.33	0.01	0.01	0.65	CMS4	CMS4
2	F36C	0.1	0.15	0.06	0.69	CMS4	CMS4
2	F39C	0.32	0.1	0.05	0.53	CMS4	CMS4
2	F46C	0.31	0.13	0.28	0.28	CMS1	NA
2	F51C	0.11	0.38	0.04	0.47	CMS4	NA
2	F3C	0.13	0.13	0.05	0.69	CMS4	CMS4
2	F53C	0.39	0.08	0.07	0.46	CMS4	NA
2	F54C	0.05	0.73	0.07	0.15	CMS2	CMS2
2	F57C	0.36	0.29	0.34	0.01	CMS1	NA
2	F58C	0.17	0.55	0.14	0.14	CMS2	CMS2
2	F6C	0.07	0.05	0.02	0.86	CMS4	CMS4
2	F29C	0.09	0.02	0	0.89	CMS4	CMS4
2	F18C	0.09	0.13	0.03	0.75	CMS4	CMS4
2	F25C	0.49	0.26	0.19	0.06	CMS1	NA
2	F31C	0.09	0.76	0.06	0.09	CMS2	CMS2
2	F67C	0.17	0.14	0.13	0.56	CMS4	CMS4
2	F8C	0.19	0.06	0	0.75	CMS4	CMS4
2	F10C	0.03	0.72	0	0.25	CMS2	CMS2
2	F19C	0.47	0.01	0.05	0.47	CMS1,CMS4	NA

## Sheet: Table S4
Table S4. MSI samples in the study dataset: association between CMS classes in CRCs and differentiation grade, stage and MSI status
Series	Sample name	Lesion				CMS1	CMS2	CMS3	CMS4	p-value
1	NGS-036-C	cancer			Differentation grade
1	NGS-041-C	cancer			less/not	4	0	0	2
1	NGS-051-C	cancer			well/moderate	3	15	2	21	0.006
1	NGS-052-C	cancer			Stage
1	NGS-060-C	cancer			I	1	6	2	4
1	NGS-062-C	cancer			II	4	3	0	12
2	F15C	cancer			III	2	4	0	7
2	F19C	cancer			IV	0	2	0	1	0.235
2	F25C	cancer			Microsatellite status
2	F33C	cancer			MSI	4	0	1	4
2	F35C	cancer			MSS	3	15	1	20	0.004
2	F57C	cancer
1	NGS-062-A	adenoma
1	NGS-027-A	adenoma

## Sheet: Table S5
Table S5. CMS classification of adenomas from the study dataset
The analysis was performed on the merged dataset, including TCGA, Series 1 and Series 2, with the random forest CMS classifier. See the legend on the right.
									Legend
Series	Sample name	CMS1 posterior probability	CMS2 posterior probability	CMS3 posterior probability	CMS4 posterior probability	nearest CMS	predicted CMS		Column name	Explanation
1	NGS-001-A	0.07	0.06	0.85	0.02	CMS3	CMS3		Series	Sample series number
1	NGS-002-A	0.05	0.5	0.45	0	CMS2	CMS2		Sample name	Sample name
1	NGS-004-A	0.12	0.1	0.77	0.01	CMS3	CMS3		CMS1 posterior probability	posterior probability to be classified as CMS1
1	NGS-005-A	0.12	0.01	0.85	0.02	CMS3	CMS3		CMS2 posterior probability	posterior probability to be classified as CMS2
1	NGS-006-A	0.11	0.24	0.64	0.01	CMS3	CMS3		CMS3 posterior probability	posterior probability to be classified as CMS3
1	NGS-007-A	0.2	0.51	0.23	0.06	CMS2	CMS2		CMS4 posterior probability	posterior probability to be classified as CMS4
1	NGS-008-A	0.09	0.31	0.59	0.01	CMS3	CMS3		nearest CMS	CMS class with the highest posterior probability
1	NGS-009-A	0.07	0.19	0.74	0	CMS3	CMS3		predicted CMS	CMS class with the highest posterior probability that is equal to or more than 0.5
1	NGS-011-A	0.07	0.08	0.85	0	CMS3	CMS3
1	NGS-013-A	0.07	0.09	0.84	0	CMS3	CMS3
1	NGS-014-A	0.05	0.55	0.35	0.05	CMS2	CMS2
1	NGS-016-A	0.17	0.23	0.58	0.02	CMS3	CMS3
1	NGS-017-A	0.03	0.4	0.56	0.01	CMS3	CMS3
1	NGS-019-A	0.08	0.2	0.72	0	CMS3	CMS3
1	NGS-020-A	0.08	0.42	0.47	0.03	CMS3	NA
1	NGS-021-A	0.09	0.01	0.88	0.02	CMS3	CMS3
1	NGS-022-A	0.07	0.16	0.76	0.01	CMS3	CMS3
1	NGS-025-A	0.12	0.07	0.81	0	CMS3	CMS3
1	NGS-026-A	0.03	0.1	0.85	0.02	CMS3	CMS3
1	NGS-027-A	0.01	0.06	0.92	0.01	CMS3	CMS3
1	NGS-029-A	0.09	0	0.91	0	CMS3	CMS3
1	NGS-030-A	0.19	0.04	0.76	0.01	CMS3	CMS3
1	NGS-044-A	0.05	0.83	0.11	0.01	CMS2	CMS2
1	NGS-045-A	0.19	0.49	0.26	0.06	CMS2	NA
1	NGS-046-A	0.04	0.33	0.63	0	CMS3	CMS3
1	NGS-047-A	0.08	0.3	0.6	0.02	CMS3	CMS3
1	NGS-048-A	0.03	0.06	0.91	0	CMS3	CMS3
1	NGS-049-A	0.09	0.13	0.77	0.01	CMS3	CMS3
1	NGS-061-A	0.07	0.2	0.73	0	CMS3	CMS3
1	NGS-062-A	0.62	0.01	0.37	0	CMS1	CMS1
2	F20A	0.21	0.58	0.12	0.09	CMS2	CMS2
2	F23A1	0.12	0.06	0.81	0.01	CMS3	CMS3
2	F22A	0.15	0.08	0.74	0.03	CMS3	CMS3
2	F26A	0.15	0.24	0.51	0.1	CMS3	CMS3
2	F37A	0.06	0.44	0.48	0.02	CMS3	NA
2	F38A1	0.25	0.11	0.6	0.04	CMS3	CMS3
2	F38A2	0.09	0.11	0.77	0.03	CMS3	CMS3
2	F40A	0.03	0.33	0.59	0.05	CMS3	CMS3
2	F21A	0.07	0.1	0.83	0	CMS3	CMS3
2	F42A	0.01	0.15	0.84	0	CMS3	CMS3
2	F43A	0.09	0.01	0.9	0	CMS3	CMS3
2	F44A	0.1	0.03	0.86	0.01	CMS3	CMS3
2	F45A	0.11	0.06	0.78	0.05	CMS3	CMS3
2	F47A	0.05	0.09	0.86	0	CMS3	CMS3
2	F48A	0.26	0.27	0.21	0.26	CMS2	NA
2	F50A	0.06	0.33	0.61	0	CMS3	CMS3
2	F52A	0.01	0.67	0.3	0.02	CMS2	CMS2
2	F56A	0.05	0.12	0.83	0	CMS3	CMS3
2	F58A1	0.11	0.04	0.84	0.01	CMS3	CMS3
2	F59A	0.09	0.23	0.68	0	CMS3	CMS3
2	F60A	0.24	0.01	0.75	0	CMS3	CMS3
2	F61A	0.39	0.12	0.46	0.03	CMS3	NA
2	F62A	0.04	0.56	0.4	0	CMS2	CMS2
2	F64A	0.09	0.68	0.2	0.03	CMS2	CMS2
2	F66A	0.05	0.19	0.76	0	CMS3	CMS3
2	F68A	0.07	0.35	0.58	0	CMS3	CMS3
2	F25A	0.25	0.25	0.5	0	CMS3	CMS3
2	F17A	0.08	0.24	0.68	0	CMS3	CMS3
2	F65A	0.4	0.14	0.38	0.08	CMS1	NA
2	F7A	0.25	0.29	0.45	0.01	CMS3	NA
2	F63A	0.34	0.24	0.33	0.09	CMS1	NA
2	F23A2	0.13	0.11	0.73	0.03	CMS3	CMS3

## Sheet: Table S6
Table S6. Cancer-associated events (CAEs): DNA copy number aberrations and the risk of progression for adenomas in the study dataset
See legend on the right.
		Cancer associated events											Legend:
Series	Sample name	8q	13q	20q	8p	15q	17p	18q		Risk of progression			Value	Explanation
1	NGS-001-A	0	0	0	0	0	0	0		low			0	no copy number aberration
1	NGS-002-A	0	1	1	0	0	0	0		high			1	copy number aberration present
1	NGS-004-A	0	1	0	0	0	0	0		low			high	2 out of 7 aberrations present
1	NGS-005-A	0	0	0	0	0	0	0		low			low	less than 2 out of 7 aberrations present
1	NGS-006-A	0	NA	NA	0	0	0	NA		NA			MSI	MSI lesion, the CAEs definition does not apply
1	NGS-007-A	0	0	0	0	0	0	0		low			NA	not available
1	NGS-008-A	0	0	0	0	0	0	0		low
1	NGS-009-A	0	NA	1	0	0	0	0		NA
1	NGS-011-A	0	0	0	0	0	0	0		low
1	NGS-013-A	0	0	0	0	0	0	1		low
1	NGS-014-A	1	1	1	0	0	0	1		high
1	NGS-016-A	1	1	1	0	0	0	1		high
1	NGS-017-A	0	1	1	0	0	0	0		high
1	NGS-019-A	1	1	1	0	0	0	0		high
1	NGS-020-A	1	1	1	0	0	0	0		high
1	NGS-021-A	0	0	0	0	0	0	0		low
1	NGS-022-A	0	0	0	0	0	0	0		low
1	NGS-025-A	0	0	0	0	0	0	0		low
1	NGS-026-A	0	0	0	0	0	0	0		low
1	NGS-027-A	0	0	0	0	0	0	0		MSI
1	NGS-029-A	0	0	0	0	0	0	0		low
1	NGS-030-A	0	0	0	0	0	0	0		low
1	NGS-044-A	0	0	1	1	0	0	1		high
1	NGS-045-A	0	0	1	1	0	0	1		high
1	NGS-046-A	0	0	0	0	0	0	0		low
1	NGS-047-A	1	1	1	0	0	0	0		high
1	NGS-048-A	0	0	0	0	0	0	0		low
1	NGS-049-A	0	0	0	0	0	0	0		low
1	NGS-061-A	0	0	0	0	0	0	0		low
1	NGS-062-A	0	0	0	0	0	0	0		MSI
2	F17A	0	0	0	0	0	0	0		low
2	F20A	0	NA	0	0	0	0	1		NA
2	F21A	0	0	0	0	0	0	0		low
2	F22A	0	0	0	1	0	1	0		high
2	F23A1	0	0	0	0	0	0	0		low
2	F23A2	0	1	0	0	0	1	0		high
2	F25A	0	0	0	0	0	0	0		low
2	F26A	0	0	0	0	0	0	0		low
2	F37A	0	0	0	0	0	0	0		low
2	F38A1	0	0	0	0	0	0	0		low
2	F38A2	0	0	0	0	0	0	0		low
2	F40A	0	0	0	0	0	0	0		low
2	F42A	NA	NA	NA	NA	NA	NA	NA		NA
2	F43A	NA	NA	NA	NA	NA	NA	NA		NA
2	F44A	0	0	0	0	0	0	0		low
2	F45A	NA	NA	NA	NA	NA	NA	NA		NA
2	F47A	0	0	0	0	0	0	0		low
2	F48A	0	NA	1	0	0	0	0		NA
2	F50A	0	0	1	0	0	0	1		high
2	F52A	NA	NA	NA	NA	NA	NA	NA		NA
2	F56A	0	0	0	0	0	0	0		low
2	F58A1	0	0	0	0	0	0	0		low
2	F59A	0	0	0	0	0	0	0		low
2	F60A	0	1	0	0	0	0	0		low
2	F61A	0	0	0	0	0	0	0		low
2	F62A	0	0	1	0	0	0	0		low
2	F63A	0	0	0	0	0	0	0		low
2	F64A	0	1	1	0	0	0	0		high
2	F65A	0	0	0	0	0	0	0		low
2	F66A	0	0	0	0	0	0	0		low
2	F68A	0	0	0	0	0	0	0		low
2	F7A	0	0	0	0	0	0	0		low

## Sheet: Table S7
Table S7. Fisher exact test results for the association analysis in adenomas from the study dataset
Associations analysed were CMS class, cancer associated events (DNA copy number aberrations), the risk of progression to CRC and clinical features.
Comparison	CMS2	CMS3	p-value	Odds ratio
High-risk	4	7	0.025	8.536
Low-risk	2	32
8q gain	1	3	0.472	2.124
no 8q gain	6	39
13q gain	3	7	0.14	3.622
no 13q gain	4	35
20q gain	5	6	0.004	13.757
no 20q gain	2	36
8p loss	1	1	0.27	6.403
no 8p loss	6	41
15q loss	0	0	1	0
no 15g loss	7	42
17p loss	0	2	1	0
no 17p loss	7	40
18q loss	3	3	0.031	9.003
no 18q loss	4	39
Comparison	High-risk	Low-risk	p-value	Odds ratio
Histological type
Tubular	4	11	0.77	-
Tubulovillous	9	24
Villous	0	4
Dysplasia
High grade	7	9	0.079	3.77
Low grade	6	30
Comparison	CMS2	CMS3	p-value	Odds ratio
Histological type
Tubular	4	12	0.362	-
Tubulovillous	4	26
Villous	0	7
Dysplasia
High grade	3	10	0.389	2.07
Low grade	5	35

## Sheet: Table S8
Table S8. CMS classification of adenomas and cancers from the validation set
The analysis was performed on the merged dataset, including reference dataset and Series 3, with the random forest CMS classifier. See the legend on the right.
											Legend
Series	Sample name	Lesion	CMS1 posterior probability	CMS2 posterior probability	CMS3 posterior probability	CMS4 posterior probability	nearest CMS	predicted CMS			Column name	Explanation
3	GSM523287	Adenoma	0.21	0.25	0.46	0.08	CMS3	NA			Series	Sample series number
3	GSM523288	Adenoma	0.15	0.53	0.3	0.02	CMS2	CMS2			Sample name	Sample name
3	GSM523293	Adenoma	0.19	0.44	0.26	0.11	CMS2	NA			CMS1 posterior probability	posterior probability to be classified as CMS1
3	GSM523294	Adenoma	0.12	0.26	0.56	0.06	CMS3	CMS3			CMS2 posterior probability	posterior probability to be classified as CMS2
3	GSM523295	Adenoma	0.14	0.11	0.74	0.01	CMS3	CMS3			CMS3 posterior probability	posterior probability to be classified as CMS3
3	GSM523300	Adenoma	0.11	0.12	0.76	0.01	CMS3	CMS3			CMS4 posterior probability	posterior probability to be classified as CMS4
3	GSM523301	Adenoma	0.2	0.13	0.66	0.01	CMS3	CMS3			nearest CMS	CMS class with the highest posterior probability
3	GSM523302	Adenoma	0.11	0.43	0.46	0	CMS3	NA			predicted CMS	CMS class with the highest posterior probability that is equal to or more than 0.5
3	GSM523307	Adenoma	0.27	0.05	0.67	0.01	CMS3	CMS3
3	GSM523308	Adenoma	0.04	0.25	0.71	0	CMS3	CMS3
3	GSM523309	Adenoma	0.04	0.68	0.28	0	CMS2	CMS2
3	GSM523315	Adenoma	0.13	0.37	0.45	0.05	CMS3	NA
3	GSM523319	Adenoma	0.2	0.15	0.64	0.01	CMS3	CMS3
3	GSM523320	Adenoma	0.06	0.59	0.35	0	CMS2	CMS2
3	GSM523321	Adenoma	0.12	0.18	0.69	0.01	CMS3	CMS3
3	GSM523322	Adenoma	0.12	0.25	0.63	0	CMS3	CMS3
3	GSM523327	Adenoma	0.36	0.1	0.45	0.09	CMS3	NA
3	GSM523328	Adenoma	0.06	0.42	0.52	0	CMS3	CMS3
3	GSM523329	Adenoma	0.33	0.07	0.6	0	CMS3	CMS3
3	GSM523333	Adenoma	0.07	0.47	0.46	0	CMS2	NA
3	GSM523334	Adenoma	0.14	0.14	0.72	0	CMS3	CMS3
3	GSM523335	Adenoma	0.08	0.65	0.25	0.02	CMS2	CMS2
3	GSM523336	Adenoma	0.11	0.41	0.47	0.01	CMS3	NA
3	GSM523340	Adenoma	0.05	0.18	0.77	0	CMS3	CMS3
3	GSM523341	Adenoma	0.11	0.27	0.62	0	CMS3	CMS3
3	GSM523342	Adenoma	0.15	0.12	0.73	0	CMS3	CMS3
3	GSM523346	Adenoma	0.16	0.2	0.63	0.01	CMS3	CMS3
3	GSM523347	Adenoma	0.09	0.38	0.51	0.02	CMS3	CMS3
3	GSM523348	Adenoma	0.11	0.35	0.52	0.02	CMS3	CMS3
3	GSM523353	Adenoma	0.1	0.11	0.79	0	CMS3	CMS3
3	GSM523354	Adenoma	0.06	0.58	0.33	0.03	CMS2	CMS2
3	GSM523355	Adenoma	0.31	0.02	0.66	0.01	CMS3	CMS3
3	GSM523356	Adenoma	0.11	0.18	0.71	0	CMS3	CMS3
3	GSM523361	Adenoma	0.12	0.07	0.81	0	CMS3	CMS3
3	GSM523362	Adenoma	0.1	0.1	0.8	0	CMS3	CMS3
3	GSM523363	Adenoma	0.19	0.35	0.45	0.01	CMS3	NA
3	GSM523367	Adenoma	0.13	0.13	0.74	0	CMS3	CMS3
3	GSM523374	Adenoma	0.34	0.4	0.23	0.03	CMS2	NA
3	GSM523375	Adenoma	0.07	0.18	0.75	0	CMS3	CMS3
3	GSM523376	Adenoma	0.1	0.11	0.77	0.02	CMS3	CMS3
3	GSM523381	Adenoma	0.11	0.11	0.78	0	CMS3	CMS3
3	GSM523383	Adenoma	0.56	0.1	0.3	0.04	CMS1	CMS1
3	GSM523384	Adenoma	0.2	0.32	0.44	0.04	CMS3	NA
3	GSM523385	Adenoma	0.21	0.34	0.4	0.05	CMS3	NA
3	GSM523386	Adenoma	0.15	0.1	0.75	0	CMS3	CMS3
3	GSM523283	Cancer	0.51	0.03	0.04	0.42	CMS1	CMS1
3	GSM523284	Cancer	0.08	0.02	0.02	0.88	CMS4	CMS4
3	GSM523285	Cancer	0.07	0.02	0.01	0.9	CMS4	CMS4
3	GSM523292	Cancer	0.51	0.17	0.23	0.09	CMS1	CMS1
3	GSM523296	Cancer	0.23	0.06	0.04	0.67	CMS4	CMS4
3	GSM523298	Cancer	0.07	0.84	0.04	0.05	CMS2	CMS2
3	GSM523303	Cancer	0.23	0.04	0.02	0.71	CMS4	CMS4
3	GSM523305	Cancer	0.13	0.1	0.04	0.73	CMS4	CMS4
3	GSM523306	Cancer	0.19	0.29	0.05	0.47	CMS4	NA
3	GSM523312	Cancer	0.29	0.02	0.07	0.62	CMS4	CMS4
3	GSM523313	Cancer	0.11	0.73	0.14	0.02	CMS2	CMS2
3	GSM523316	Cancer	0.16	0.08	0.03	0.73	CMS4	CMS4
3	GSM523317	Cancer	0.1	0.27	0.01	0.62	CMS4	CMS4
3	GSM523318	Cancer	0.72	0	0.07	0.21	CMS1	CMS1
3	GSM523323	Cancer	0.06	0	0.01	0.93	CMS4	CMS4
3	GSM523325	Cancer	0.11	0.15	0.02	0.72	CMS4	CMS4
3	GSM523326	Cancer	0.04	0.62	0.21	0.13	CMS2	CMS2
3	GSM523331	Cancer	0.59	0.05	0.19	0.17	CMS1	CMS1
3	GSM523332	Cancer	0.42	0.1	0.07	0.41	CMS1	NA
3	GSM523337	Cancer	0.24	0.35	0.09	0.32	CMS2	NA
3	GSM523339	Cancer	0.05	0.03	0.02	0.9	CMS4	CMS4
3	GSM523344	Cancer	0.07	0.05	0.01	0.87	CMS4	CMS4
3	GSM523345	Cancer	0.45	0.18	0.23	0.14	CMS1	NA
3	GSM523350	Cancer	0.15	0.01	0.01	0.83	CMS4	CMS4
3	GSM523351	Cancer	0.8	0.02	0	0.18	CMS1	CMS1
3	GSM523352	Cancer	0.26	0.17	0.5	0.07	CMS3	CMS3
3	GSM523357	Cancer	0.17	0.06	0.04	0.73	CMS4	CMS4
3	GSM523359	Cancer	0.09	0.04	0.02	0.85	CMS4	CMS4
3	GSM523366	Cancer	0.07	0	0.01	0.92	CMS4	CMS4
3	GSM523368	Cancer	0.23	0.55	0.1	0.12	CMS2	CMS2
3	GSM523370	Cancer	0.13	0	0.02	0.85	CMS4	CMS4
3	GSM523371	Cancer	0.19	0.6	0.21	0	CMS2	CMS2
3	GSM523372	Cancer	0.15	0.71	0.14	0	CMS2	CMS2
3	GSM523378	Cancer	0.13	0	0.01	0.86	CMS4	CMS4
3	GSM523379	Cancer	0.39	0.25	0.32	0.04	CMS1	NA
3	GSM523380	Cancer	0.12	0.79	0.03	0.06	CMS2	CMS2

## Sheet: Table S9
Table S9. CMS classification of colorectal adenomas from the study dataset performed with Single Sample Predictor
The classifier was applied on adenomas from Series 1 and Series 2 before batch effect removal.
Numbers (and percentages)
CMS1	CMS2	CMS3	CMS4	Non-consensus	Total
0 (0%)	3 (5%)	52 (84%)	0 (0%)	7 (11%)	62
																	Legend
Series	Sample name	minimum correlation to CMS1	minimum correlation to CMS2	minimum correlation to CMS3	minimum correlation to CMS4	median correlation to CMS1	median correlation to CMS2	median correlation to CMS3	median correlation to CMS4	maximum correlation to CMS1	maximum correlation to CMS2	maximum correlation to CMS3	maximum correlation to CMS4	SSP nearest CMS	SSP predicted CMS		Column name	Explanation
1	NGS-001-A	-0.149494	0.127254	0.350781	-0.495066	-0.0570316	0.179012	0.432569	-0.475645	-0.0324397	0.226092	0.476243	-0.406245	CMS3	CMS3		Series	Sample series number
1	NGS-002-A	-0.282992	0.260799	0.2428	-0.401559	-0.208734	0.298708	0.306114	-0.375367	-0.195241	0.319972	0.328633	-0.333623	CMS2	NA		Sample name	Sample name
1	NGS-004-A	-0.162213	0.127395	0.3256	-0.450293	-0.0733609	0.17178	0.414137	-0.430988	-0.0455609	0.218171	0.436246	-0.369857	CMS3	CMS3		minimum correlation to CMS1	minimum correlation of the gene expression profile to the CMS1 centroid
1	NGS-005-A	-0.0836295	0.0693353	0.435527	-0.544653	0.0010895	0.116527	0.533075	-0.50666	0.0209919	0.164614	0.559423	-0.435557	CMS3	CMS3		minimum correlation to CMS2	minimum correlation of the gene expression profile to the CMS2 centroid
1	NGS-006-A	-0.228506	0.179098	0.262404	-0.401877	-0.143138	0.236746	0.345929	-0.386224	-0.136979	0.256529	0.375822	-0.303386	CMS3	CMS3		minimum correlation to CMS3	minimum correlation of the gene expression profile to the CMS3 centroid
1	NGS-007-A	-0.146139	0.219942	0.217511	-0.526233	-0.074189	0.320847	0.257511	-0.505767	-0.0611759	0.344832	0.337027	-0.463283	CMS2	CMS2		minimum correlation to CMS4	minimum correlation of the gene expression profile to the CMS4 centroid
1	NGS-008-A	-0.197821	0.160239	0.302605	-0.411419	-0.157788	0.194718	0.399025	-0.396091	-0.126866	0.246374	0.424728	-0.311618	CMS3	CMS3		median correlation to CMS1	median correlation of the gene expression profile to the CMS1 centroid
1	NGS-009-A	-0.191721	0.195107	0.370827	-0.543917	-0.0991262	0.246182	0.45795	-0.529551	-0.0893641	0.296161	0.501318	-0.473732	CMS3	CMS3		median correlation to CMS2	median correlation of the gene expression profile to the CMS2 centroid
1	NGS-011-A	-0.204389	0.161284	0.419728	-0.529064	-0.110063	0.205244	0.511268	-0.511132	-0.0945116	0.258139	0.540659	-0.447062	CMS3	CMS3		median correlation to CMS3	median correlation of the gene expression profile to the CMS3 centroid
1	NGS-013-A	-0.132702	0.134808	0.333293	-0.529129	-0.0442162	0.207393	0.410751	-0.513962	-0.0307282	0.259574	0.47209	-0.439807	CMS3	CMS3		median correlation to CMS4	median correlation of the gene expression profile to the CMS4 centroid
1	NGS-014-A	-0.322139	0.288884	0.177799	-0.373715	-0.218532	0.328414	0.227969	-0.341461	-0.206147	0.363433	0.244928	-0.302308	CMS2	CMS2		maximum correlation to CMS1	maximum correlation of the gene expression profile to the CMS1 centroid
1	NGS-016-A	-0.144445	0.164342	0.30553	-0.542423	-0.0754787	0.226897	0.400648	-0.505139	-0.0104002	0.28105	0.433368	-0.427848	CMS3	CMS3		maximum correlation to CMS2	maximum correlation of the gene expression profile to the CMS2 centroid
1	NGS-017-A	-0.222976	0.20551	0.278375	-0.438079	-0.139797	0.244993	0.352783	-0.423872	-0.126558	0.266921	0.389394	-0.350924	CMS3	CMS3		maximum correlation to CMS3	maximum correlation of the gene expression profile to the CMS3 centroid
1	NGS-019-A	-0.197429	0.197389	0.346404	-0.497696	-0.125568	0.244014	0.41941	-0.479435	-0.116808	0.269977	0.463144	-0.4264	CMS3	CMS3		maximum correlation to CMS4	maximum correlation of the gene expression profile to the CMS4 centroid
1	NGS-020-A	-0.237361	0.206838	0.251595	-0.419018	-0.159739	0.268238	0.323558	-0.393656	-0.131563	0.27829	0.368345	-0.351829	CMS3	NA		SSP nearest CMS	CMS class with the highest correlation according to the single sample predictor
1	NGS-021-A	-0.108723	0.0477027	0.465016	-0.506276	-0.00131354	0.0861045	0.568051	-0.481637	0.00784456	0.128902	0.584716	-0.407097	CMS3	CMS3		SSP predicted CMS	CMS class assigned with the single sample predictor
1	NGS-022-A	-0.139977	0.075998	0.411351	-0.436593	-0.0755338	0.103538	0.494341	-0.418005	-0.0498172	0.153602	0.524904	-0.345703	CMS3	CMS3
1	NGS-025-A	-0.182739	0.165674	0.352835	-0.498444	-0.0973674	0.216603	0.443137	-0.497166	-0.0845776	0.262873	0.479893	-0.419236	CMS3	CMS3
1	NGS-026-A	-0.17754	0.116342	0.411387	-0.488474	-0.0909054	0.157812	0.514253	-0.479398	-0.0729743	0.217718	0.540218	-0.394286	CMS3	CMS3
1	NGS-027-A	-0.137149	0.140876	0.370537	-0.556921	-0.0474898	0.216577	0.447084	-0.551303	-0.037096	0.263384	0.516733	-0.481812	CMS3	CMS3
1	NGS-029-A	0.0322154	-0.0575055	0.496514	-0.549305	0.129171	-0.0207309	0.602224	-0.498678	0.13078	0.0527313	0.631285	-0.429086	CMS3	CMS3
1	NGS-030-A	-0.0265776	-0.025538	0.519702	-0.517594	0.0541507	0.00186453	0.613516	-0.46422	0.0713668	0.0764671	0.64458	-0.407293	CMS3	CMS3
1	NGS-044-A	-0.229491	0.309658	0.0842273	-0.445512	-0.169285	0.382601	0.133651	-0.411697	-0.141104	0.393334	0.196657	-0.380978	CMS2	CMS2
1	NGS-045-A	-0.183874	0.216435	0.176153	-0.427416	-0.119472	0.282914	0.239463	-0.408016	-0.0866021	0.304607	0.284641	-0.352214	CMS2	NA
1	NGS-046-A	-0.201759	0.172802	0.310126	-0.449994	-0.126298	0.236209	0.376826	-0.431908	-0.106104	0.259622	0.422552	-0.370795	CMS3	CMS3
1	NGS-047-A	-0.215077	0.171619	0.27146	-0.395463	-0.130996	0.215202	0.33507	-0.375614	-0.113297	0.24331	0.3694	-0.294148	CMS3	CMS3
1	NGS-048-A	-0.137723	0.0912201	0.391677	-0.477076	-0.0573175	0.131596	0.482772	-0.461933	-0.0327981	0.176366	0.526135	-0.390749	CMS3	CMS3
1	NGS-049-A	-0.187054	0.128111	0.295189	-0.378275	-0.121425	0.159447	0.392409	-0.362477	-0.0943551	0.195119	0.404643	-0.280963	CMS3	CMS3
1	NGS-061-A	-0.204066	0.176872	0.374098	-0.510916	-0.12244	0.226026	0.454712	-0.497777	-0.100719	0.260125	0.507258	-0.433805	CMS3	CMS3
1	NGS-062-A	0.174616	-0.0837207	0.197351	-0.5234	0.235135	0.0227921	0.280588	-0.447997	0.275699	0.098338	0.388999	-0.386908	CMS3	NA
2	F20A	-0.21833	0.230874	0.185144	-0.458086	-0.13036	0.300527	0.280455	-0.415978	-0.0974476	0.332897	0.314193	-0.389793	CMS2	NA
2	F23A1	-0.123663	0.0721544	0.455854	-0.552051	-0.0110552	0.121982	0.57808	-0.532229	0.0168236	0.181883	0.594374	-0.464775	CMS3	CMS3
2	F22A	-0.121349	0.0433193	0.449956	-0.466029	-0.0171915	0.0710646	0.542948	-0.431372	-0.0079732	0.113549	0.56421	-0.367567	CMS3	CMS3
2	F26A	-0.156486	0.123667	0.338278	-0.464257	-0.0596477	0.175699	0.422295	-0.443369	-0.0537491	0.207119	0.462775	-0.389475	CMS3	CMS3
2	F37A	-0.223323	0.189785	0.347474	-0.486939	-0.127034	0.241071	0.42464	-0.458955	-0.11684	0.267133	0.464729	-0.410814	CMS3	CMS3
2	F38A1	-0.0272338	-0.011813	0.37931	-0.460915	0.0555386	0.0435323	0.468583	-0.408662	0.0786925	0.0951884	0.487106	-0.35383	CMS3	CMS3
2	F38A2	-0.102017	0.0322598	0.398645	-0.456384	0.00712686	0.075789	0.498666	-0.423107	0.0166102	0.111392	0.513198	-0.355611	CMS3	CMS3
2	F40A	-0.178553	0.12072	0.384794	-0.497586	-0.0658545	0.169946	0.474772	-0.46698	-0.0589035	0.20602	0.524989	-0.404853	CMS3	CMS3
2	F21A	-0.145228	0.143257	0.432317	-0.605911	-0.033148	0.196344	0.533666	-0.588865	-0.0244489	0.258653	0.59594	-0.533853	CMS3	CMS3
2	F42A	-0.199656	0.146803	0.416312	-0.513891	-0.0929694	0.199164	0.503629	-0.479986	-0.089273	0.250807	0.535665	-0.431186	CMS3	CMS3
2	F43A	-0.049389	-0.0249695	0.507634	-0.51856	0.0690632	0.00171459	0.608183	-0.471917	0.0883363	0.0540167	0.627106	-0.40728	CMS3	CMS3
2	F44A	-0.0861355	0.0307913	0.519171	-0.57416	0.0316443	0.0786338	0.617508	-0.546594	0.0473475	0.137128	0.651466	-0.472805	CMS3	CMS3
2	F45A	-0.0652762	-0.0308044	0.494236	-0.44415	0.018821	-0.010761	0.588737	-0.405089	0.0381953	0.049118	0.605678	-0.342942	CMS3	CMS3
2	F47A	-0.191139	0.126979	0.464696	-0.543693	-0.0803997	0.181011	0.55732	-0.511689	-0.0590806	0.225622	0.589954	-0.467907	CMS3	CMS3
2	F48A	-0.179761	0.0823252	0.314855	-0.314236	-0.101741	0.0893313	0.400655	-0.301683	-0.0797085	0.140178	0.420604	-0.232046	CMS3	CMS3
2	F50A	-0.226567	0.199705	0.361814	-0.513983	-0.111897	0.231864	0.452272	-0.479103	-0.0842492	0.271103	0.478234	-0.438028	CMS3	CMS3
2	F52A	-0.226528	0.215744	0.248581	-0.493573	-0.116227	0.289801	0.322113	-0.449561	-0.107236	0.306905	0.384688	-0.39951	CMS3	NA
2	F56A	-0.195828	0.11431	0.467436	-0.532002	-0.0568879	0.140549	0.559525	-0.461398	-0.0309811	0.176236	0.584401	-0.449278	CMS3	CMS3
2	F58A1	-0.0797013	0.0751267	0.446036	-0.588378	0.0401211	0.128153	0.532378	-0.555112	0.0706318	0.182337	0.569033	-0.493452	CMS3	CMS3
2	F59A	-0.210355	0.166266	0.403058	-0.540069	-0.0974714	0.224275	0.486494	-0.51272	-0.0843072	0.262303	0.540826	-0.460077	CMS3	CMS3
2	F60A	-0.0861401	0.0455291	0.419238	-0.531598	0.0301998	0.0856279	0.537011	-0.506325	0.0427453	0.146691	0.574033	-0.445864	CMS3	CMS3
2	F61A	-0.0559272	0.0291888	0.354647	-0.526538	0.0564325	0.0981619	0.452825	-0.48749	0.0850435	0.160395	0.503543	-0.419397	CMS3	CMS3
2	F62A	-0.29407	0.276243	0.288378	-0.509274	-0.16704	0.320094	0.381934	-0.47175	-0.158265	0.344276	0.419986	-0.405056	CMS3	CMS3
2	F64A	-0.310153	0.283165	0.241922	-0.490699	-0.164813	0.341388	0.319933	-0.45323	-0.145587	0.349942	0.356432	-0.39621	CMS2	NA
2	F66A	-0.155415	0.0989157	0.441338	-0.559771	-0.0281256	0.14701	0.548806	-0.518601	-0.0188389	0.195432	0.60353	-0.470715	CMS3	CMS3
2	F68A	-0.188523	0.151846	0.36079	-0.482716	-0.0945523	0.20485	0.443445	-0.46034	-0.076273	0.236992	0.477564	-0.415729	CMS3	CMS3
2	F25A	-0.0848619	0.115122	0.339396	-0.634074	0.0438428	0.191402	0.439907	-0.596821	0.0616775	0.266989	0.526618	-0.542812	CMS3	CMS3
2	F17A	-0.223708	0.192264	0.385754	-0.579864	-0.106825	0.265404	0.471069	-0.523427	-0.0861441	0.315816	0.534252	-0.462505	CMS3	CMS3
2	F65A	-0.052086	0.0276787	0.37224	-0.518637	0.0563629	0.091354	0.46239	-0.46789	0.0687648	0.150429	0.50259	-0.417317	CMS3	CMS3
2	F7A	-0.169129	0.140833	0.325066	-0.502179	-0.0552344	0.208994	0.402351	-0.459279	-0.0452723	0.237221	0.456393	-0.414112	CMS3	CMS3
2	F63A	-0.140366	0.00577249	0.259821	-0.257658	-0.0407591	0.0228255	0.334523	-0.191044	-0.00428987	0.081744	0.354697	-0.119409	CMS3	CMS3
2	F23A2	-0.154517	0.114003	0.373025	-0.498152	-0.0521354	0.162016	0.462038	-0.478092	-0.0147288	0.190329	0.497653	-0.402952	CMS3	CMS3

## Sheet: Table S10
Table S10. Comparison of the CMS classification of colorectal adenomas by the study approach (random forest CMS classifier) and single sample predictor
The SSP method confirmed 48 out of 54 (89%) CMS labels assigned in this study. Five out of seven adenomas that were not classified (‘non-consensus’) by the SSP method were assigned a CMS label by the random forest CMS classifier: one adenoma was an MSI adenoma classified as CMS1, and four adenomas were classified as CMS2. From these four CMS2 adenomas, three adenomas were assigned to CMS2 as the …
		The random forest CMS classifier
		CMS1	CMS2	CMS3	CMS4	Non-consensus	Total
The single sample predictor CMS classifier	CMS1	0	0	0	0	0	0
	CMS2	0	3	0	0	0	3
	CMS3	0	1	45	0	6	52
	CMS4	0	0	0	0	0	0
	Non-consensus	1	4	0	0	2	7
	Total	1	8	45	0	8	62
